# Supplementary material for: Alterations in the coupling functions between cerebral oxyhaemoglobin and arterial blood pressure signals in post-stroke subjects
Source: PLoS One. 2018 Apr 18;13(4):e0195936. doi: 10.1371/journal.pone.0195936 (PMC5905974; doi:10.1371/journal.pone.0195936)
Supplement: S3 File — (XLSX) [file pone.0195936.s004.xlsx]

## Sheet: Interval I
Coupling strength
States	Subjects	Coupling types
		MAP→LPFC	MAP→RPFC	MAP→LPL	MAP→RPL	MAP→LOL	MAP→ROL
group Healthy	1	0.159984	0.0992541	0.220153	0.212587	0.394157	0.422646
	2	0.0605232	0.0691561	0.0952777	0.169588	0.246069	0.267636
	3	0.0715444	0.0588347	0.14665	0.114556	0.259501	0.143781
	4	0.0683189	0.058497	0.220974	0.143513	0.377283	0.368487
	5	0.174275	0.167127	0.184656	0.184823	0.176188	0.170661
	6	0.226873	0.195899	0.466495	0.354596	0.189873	0.332783
	7	0.332924	0.138493	0.210094	0.0907705	0.405534	0.290247
	8	0.065961	0.0727895	0.283327	0.31757	0.476931	0.319141
	9	0.29801	0.183975	0.339817	0.328703	0.267473	0.293295
	10	0.295855	0.444536	0.31613	0.349561	0.427226	0.441169
	11	0.141587	0.0834116	0.13912	0.125638	0.181331	0.0954651
	12	1.43421	1.41242	0.438285	0.814476	0.444842	0.464008
	13	0.0809927	0.0799853	0.125171	0.129401	0.209813	0.257173
	14	0.18375	0.0804216	0.200735	0.250118	0.23518	0.230416
	15	0.334983	0.344864	0.530553	0.367791	0.440619	0.310347
	16	0.0669233	0.0661515	0.124345	0.0771236	0.251357	0.251521
	17	0.110919	0.119782	0.280214	0.252893	0.373421	0.259644
group L-H	1	0.092912	0.108392	0.115024	0.122741	0.36027	0.378376
	2	0.293039	0.120019	0.362998	0.341524	0.281196	0.298478
	3	0.425636	0.377866	0.34579	0.239179	0.299703	0.319722
	4	0.0430766	0.0525839	0.123556	0.0798159	0.267537	0.0618455
	5	0.252962	0.454234	0.459031	0.422153	0.543824	0.450802
	6	0.416792	0.769954	0.326831	0.343733	0.474491	0.487617
	7	0.600312	0.530246	0.415232	0.408215	0.402536	0.319153
	8	0.105509	0.103725	0.108776	0.108578	0.265792	0.130219
	9	0.214768	0.112171	0.325587	0.32036	0.379661	0.425916
group R-H	1	0.0650976	0.107777	0.312495	0.363804	0.355892	0.43508
	2	0.0959332	0.118017	0.372793	0.345715	0.394062	0.478458
	3	0.31	0.266969	0.378599	0.437868	0.318098	0.296303
	4	0.429039	0.475397	0.334876	0.35628	0.363709	0.343912
	5	0.348999	0.106297	0.34501	0.375195	0.341243	0.338921
	6	0.446199	0.392054	0.306394	0.384398	0.390466	0.453272
	7	0.133951	0.104084	0.321262	0.196604	0.350191	0.365007
	8	0.534035	0.259743	0.469595	0.409974	0.39396	0.45497

## Sheet: Interval II
Coupling strength
States	Subjects	Coupling types
		MAP→LPFC	MAP→RPFC	MAP→LPL	MAP→RPL	MAP→LOL	MAP→ROL
group Healthy	1	0.141042	0.177038	0.164246	0.179012	0.174696	0.225487
	2	0.150158	0.159776	0.190488	0.174403	0.132774	0.20341
	3	0.186437	0.197052	0.196666	0.191643	0.173545	0.159791
	4	0.206668	0.19102	0.163441	0.20527	0.225568	0.184808
	5	0.136958	0.123195	0.204347	0.194868	0.175891	0.144312
	6	0.188478	0.189555	0.216236	0.232948	0.203871	0.233473
	7	0.157119	0.189414	0.177825	0.200188	0.159304	0.225265
	8	0.156491	0.184343	0.201194	0.218071	0.206414	0.187443
	9	0.137126	0.118231	0.229173	0.183829	0.158815	0.183111
	10	0.161564	0.185325	0.198155	0.212654	0.220525	0.218877
	11	0.164848	0.130901	0.186586	0.196536	0.200481	0.165247
	12	0.23158	0.264055	0.259655	0.235175	0.176749	0.202812
	13	0.156253	0.157064	0.168705	0.148369	0.148586	0.109981
	14	0.275037	0.209539	0.201208	0.185371	0.203485	0.190314
	15	0.156017	0.18336	0.201143	0.177087	0.243611	0.201167
	16	0.228438	0.197155	0.208493	0.165298	0.150023	0.204679
	17	0.124202	0.145714	0.201385	0.203253	0.205452	0.130338
group L-H	1	0.131628	0.120447	0.144881	0.118588	0.206678	0.179855
	2	0.240708	0.151219	0.194595	0.201933	0.222111	0.20061
	3	0.178251	0.218359	0.217297	0.198812	0.159092	0.167355
	4	0.259153	0.302983	0.241315	0.276016	0.223763	0.17495
	5	0.174988	0.177816	0.158002	0.157701	0.207743	0.166697
	6	0.172492	0.194694	0.199261	0.187843	0.202633	0.246681
	7	0.160797	0.145499	0.175863	0.155459	0.189272	0.142415
	8	0.20567	0.17269	0.230247	0.264672	0.226245	0.208257
	9	0.220462	0.187996	0.226704	0.212951	0.205273	0.178403
group R-H	1	0.148299	0.155758	0.219618	0.202676	0.211416	0.201582
	2	0.104883	0.149195	0.222089	0.189137	0.222147	0.189259
	3	0.246347	0.222206	0.223994	0.207319	0.207762	0.250526
	4	0.25584	0.225668	0.17528	0.193851	0.220043	0.171262
	5	0.162155	0.151537	0.220459	0.209556	0.192154	0.17041
	6	0.225571	0.217042	0.168272	0.185236	0.180361	0.178372
	7	0.125992	0.155873	0.182965	0.168632	0.162566	0.157066
	8	0.245687	0.0950144	0.165454	0.169906	0.156587	0.169634

## Sheet: Interval III
Coupling strength
States	Subjects	Coupling types
		MAP→LPFC	MAP→RPFC	MAP→LPL	MAP→RPL	MAP→LOL	MAP→ROL
group Healthy	1	0.0465878	0.0611351	0.0728322	0.0785361	0.0710895	0.0641759
	2	0.057637	0.0606582	0.0723362	0.0650061	0.0699718	0.0710742
	3	0.106379	0.0731948	0.0932256	0.0885827	0.0855675	0.0743969
	4	0.0712288	0.0730985	0.0738122	0.0767655	0.0942719	0.0807037
	5	0.0734309	0.0966489	0.0645846	0.0669357	0.0842248	0.0696195
	6	0.0567795	0.0527375	0.0739798	0.0811252	0.07969	0.0689909
	7	0.0587485	0.0599286	0.0805862	0.069703	0.0772437	0.0711347
	8	0.0622944	0.0650355	0.0605075	0.07744	0.110598	0.080156
	9	0.065167	0.0760275	0.0799504	0.0830776	0.0873042	0.0886907
	10	0.0771842	0.0869309	0.0891821	0.0913616	0.0786351	0.0686193
	11	0.103317	0.064414	0.0556339	0.0585255	0.0693119	0.0677538
	12	0.0956873	0.0868242	0.0990944	0.0875585	0.0959223	0.10717
	13	0.0775852	0.104296	0.0952621	0.0889199	0.0693229	0.0582266
	14	0.0556242	0.0613588	0.072619	0.0629496	0.071201	0.0684097
	15	0.0672071	0.0849552	0.0699288	0.0739638	0.0702324	0.0854797
	16	0.0674546	0.0566318	0.0819635	0.0783733	0.0794697	0.0998465
	17	0.0859516	0.081622	0.0838657	0.0944428	0.096136	0.0640566
group L-H	1	0.0639115	0.0760889	0.0859576	0.086169	0.0819798	0.0673313
	2	0.0701946	0.0475158	0.0665095	0.0647434	0.0810827	0.076952
	3	0.081507	0.0850277	0.0761095	0.0789923	0.0857638	0.0708631
	4	0.0778898	0.0650457	0.0657386	0.0729508	0.092568	0.0934421
	5	0.0916836	0.0647071	0.0693389	0.0714371	0.0743904	0.0776952
	6	0.0579289	0.0597954	0.0662575	0.0640122	0.069941	0.063251
	7	0.0688329	0.0646234	0.0711436	0.0749863	0.0851091	0.0701835
	8	0.0695666	0.0577708	0.0647484	0.0704449	0.0848771	0.0656873
	9	0.0715745	0.0610272	0.0762626	0.0690477	0.0640527	0.0939469
group R-H	1	0.044087	0.0543994	0.0727764	0.0746516	0.0819142	0.0974653
	2	0.069649	0.102862	0.0970864	0.0714826	0.0957034	0.0803389
	3	0.0706858	0.0677734	0.0895864	0.0885667	0.0629362	0.0993606
	4	0.0833544	0.116353	0.081144	0.0812209	0.0768464	0.0692389
	5	0.0752335	0.08665	0.0787136	0.117817	0.0882741	0.0741762
	6	0.0897976	0.0935461	0.0719763	0.0733889	0.0973697	0.0713987
	7	0.0908861	0.0793442	0.0816246	0.0934639	0.0573602	0.100168
	8	0.0660834	0.082623	0.0845624	0.0912168	0.0901393	0.0823306

## Sheet: Interval IV
Coupling strength
States	Subjects	Coupling types
		MAP→LPFC	MAP→RPFC	MAP→LPL	MAP→RPL	MAP→LOL	MAP→ROL
group Healthy	1	0.0868019	0.106967	0.286564	0.264269	0.0774688	0.0874138
	2	0.327114	0.159411	0.533774	0.257043	0.727679	0.692423
	3	0.0291317	0.153626	0.367362	0.205343	0.156668	0.0407138
	4	0.0395888	0.0560751	0.148284	0.139405	0.621524	1.75882
	5	0.0529942	0.183259	0.164224	0.193869	0.0961029	0.0834671
	6	0.380189	0.320027	0.969962	0.874682	1.03856	0.868262
	7	0.437264	0.585334	0.8776	0.633928	0.157114	0.466964
	8	0.103431	0.112519	0.586324	1.24145	1.77342	2.85476
	9	0.0462514	0.117722	0.448753	0.322081	0.0605401	0.374612
	10	0.267367	0.227415	0.65251	0.535711	0.458357	0.403669
	11	0.0805914	0.0875715	0.19217	0.174748	0.14782	0.0855814
	12	0.632731	1.28255	1.46729	1.51781	1.06497	0.443752
	13	1.23998	1.28149	0.854491	0.923788	0.429186	0.947813
	14	0.0715314	0.0730095	0.760534	0.550421	0.339825	0.145981
	15	0.893375	0.897501	0.444865	0.518501	1.05312	1.18095
	16	0.199235	0.0716644	0.288404	0.202257	0.979657	0.51043
	17	0.0467376	0.330322	0.599588	0.44185	1.09226	0.838368
group L-H	1	0.663637	0.828228	0.722678	0.931355	1.1111	0.897042
	2	0.090566	0.151346	1.09245	0.714775	0.178351	0.220601
	3	1.82349	2.00043	0.754709	0.255653	0.133069	0.0571481
	4	0.245705	0.1403	0.121564	0.148621	0.34876	0.421719
	5	0.865619	0.709144	0.668286	0.776463	1.10196	0.229263
	6	0.518444	0.457459	0.471807	0.481966	0.746811	0.810775
	7	0.368128	0.0995671	0.481495	0.114314	0.0418455	0.0464782
	8	0.263777	0.270717	0.247067	0.375914	0.517299	0.0774369
	9	0.0935447	0.150866	0.763481	0.616838	0.229347	0.269944
group R-H	1	0.22693	0.459346	1.22162	1.67694	2.06956	2.12882
	2	0.31547	0.538099	0.508244	1.11149	1.45431	0.823189
	3	0.0607389	0.0915252	0.142463	0.182162	0.0834219	0.288015
	4	0.88668	1.57007	0.489933	0.544037	0.288674	0.24204
	5	0.185236	0.769062	1.02374	0.85191	0.1219	0.203486
	6	0.615408	1.23606	0.844766	0.75686	0.324694	0.294916
	7	0.113713	0.0452852	0.148374	0.0796852	0.0827474	0.262885
	8	0.0607865	1.05346	0.939638	1.11997	0.546229	0.847872
